# Supplementary material for: Endophytic Fungal Diversity in Cirsium kawakamii from Taiwan
Source: J Fungi (Basel). 2023 Nov 3;9(11):1076. doi: 10.3390/jof9111076 (PMC10671896; doi:10.3390/jof9111076)
Supplement: Supplementary file 1 [file jof-09-01076-s001.zip]

Archive with 4 entries (4 files):
- FIG S1.tif
- FIG S2.tif
- FIG S3.tif
- jof-2596654 Supplementary.pdf
